# Supplementary material for: Acidification and Calcium Addition Effects on High-Pressure and Thermally Induced Pulse Protein Gels
Source: Gels. 2025 Dec 2;11(12):971. doi: 10.3390/gels11120971 (PMC12732794; doi:10.3390/gels11120971)
Supplement: Supplementary file 1 [file gels-11-00971-s001.zip]

Archive with 1 entries (1 files):
- gels-3973152-supplementary.pdf
